# Supplementary material for: Endothelial Function and Hypoxic–Hyperoxic Preconditioning in Coronary Surgery with a Cardiopulmonary Bypass: Randomized Clinical Trial
Source: Biomedicines. 2023 Mar 28;11(4):1044. doi: 10.3390/biomedicines11041044 (PMC10136033; doi:10.3390/biomedicines11041044)
Supplement: Supplementary file 1 [file biomedicines-11-01044-s001.zip]

Archive with 1 entries (1 files):
- biomedicines-2249887-supplementary.pdf
